# Supplementary material for: Controlling the Bioprinting Efficiency of Alginate–Gelatin by Varying Hydroxyapatite Concentrations to Fabricate Bioinks for Bone Tissue Engineering
Source: Polymers (Basel). 2026 Jan 23;18(3):314. doi: 10.3390/polym18030314 (PMC12899812; doi:10.3390/polym18030314)
Supplement: Supplementary file 1 [file polymers-18-00314-s001.zip]

Archive with 1 entries (1 files):
- polymers-4066250-supplementary.pdf
